# Supplementary material for: An ultra-early, transient interferon-associated innate immune response associates with protection from SARS-CoV-2 infection despite exposure
Source: eBioMedicine. 2024 Dec 11;111:105475. doi: 10.1016/j.ebiom.2024.105475 (PMC11697275; doi:10.1016/j.ebiom.2024.105475)
Supplement: Supplemental Data Sheet [file mmc2.xlsx]

## Sheet: Viral_Load
ID	Group	StudyDay	InfectionTimepoint	D0	D4	D7	D14	D28
p_3	SC2-4 PCR-negative	D0	NA	0	0	0	0	NA
p_4	SC2-4 PCR-negative	D0	NA	0	0	0	0	NA
p_5	PCR-positive	D0	FP	38843	1809	9	91	0
p_6	SC2-4 PCR-negative	D0	NA	0	0	0	NA	0
p_7	SC2-4 PCR-negative	D0	NA	0	0	0	NA	NA
p_8	SC2-4 PCR-negative	D0	NA	0	0	0	0	0
p_9	PCR-positive	D0	FP	2773	12	55	0	NA
p_10	SC2-4 PCR-negative	D0	NA	0	0	0	NA	0
p_11	SC2-4 PCR-negative	D0	NA	0	0	0	NA	0
p_12	PCR-positive	D0	FP	38807	1264	3	NA	0
p_13	SC2-4 PCR-negative	D0	NA	0	0	0	NA	0
p_14	SC2-4 PCR-negative	D0	NA	0	0	0	NA	NA
p_15	SC1 PCR-negative	D0	NA	0	0	0	NA	0
p_16	SC2-4 PCR-negative	D0	NA	0	0	0	NA	0
p_17	PCR-positive	D0	FP	3810092	5	443	NA	NA
p_18	PCR-positive	D0	FP	2385	261	0	NA	0
p_19	SC2-4 PCR-negative	D0	NA	0	0	0	NA	0
p_20	SC2-4 PCR-negative	D0	NA	0	0	0	NA	0
p_21	SC2-4 PCR-negative	D0	NA	0	0	0	NA	0
p_22	SC2-4 PCR-negative	D0	NA	0	0	0	NA	0
p_23	SC1 PCR-negative	D0	NA	0	0	0	NA	0
p_24	PCR-positive	D0	PP	0	144	22	0	0
p_25	SC2-4 PCR-negative	D0	NA	0	0	0	NA	0
p_26	SC2-4 PCR-negative	D0	NA	0	0	0	NA	0
p_27	SC2-4 PCR-negative	D0	NA	0	0	0	NA	NA
p_28	SC2-4 PCR-negative	D0	NA	0	0	0	NA	NA
p_29	PCR-positive	D0	FP	46	36491	118115	NA	NA
p_30	PCR-positive	D0	FP	23	44	0	0	NA
p_31	PCR-positive	D0	FP	379	0	0	3	NA
p_32	PCR-positive	D0	FP	90	238	0	0	0
p_44	PCR-positive	D0	PP	0	17978	77	0	1
p_33	SC2-4 PCR-negative	D0	NA	0	0	0	0	0
p_34	PCR-positive	D0	FP	19435	69796	2039902	0	0
p_35	SC2-4 PCR-negative	D0	NA	0	0	0	NA	0
p_36	PCR-positive	D0	FP	7720	128568	4765	0	0
p_37	PCR-positive	D0	FP	172	99	5	NA	NA
p_38	SC2-4 PCR-negative	D0	NA	0	0	0	0	0
p_39	PCR-positive	D0	FP	184183	4515	1	2	0
p_40	PCR-positive	D0	PP	0	268413	664474	4434	0
p_41	PCR-positive	D0	FP	254814	361473	726	0	0
p_42	PCR-positive	D0	FP	366	0	0	4	0
p_43	PCR-positive	D0	FP	8793	0	0	0	1
p_45	PCR-positive	D0	PP	0	164822	24	0	0
p_46	PCR-positive	D0	FP	644	115	21	0	0
p_47	PCR-positive	D0	FP	96147	1904885	2302879	865	0
p_48	PCR-positive	D0	FP	14	0	1	0	0
p_49	PCR-positive	D0	FP	3068257	617	0	0	0
p_50	SC2-4 PCR-negative	D0	NA	0	NA	1	NA	NA

## Sheet: DABA
ID	Group	StudyDay	InfectionTimepoint	D0	D7	D14	D28
p_3	SC2-4 PCR-negative	D0	NA	0.1	0.1	0.1	NA
p_4	SC2-4 PCR-negative	D0	NA	0.1	0.2	0.1	NA
p_5	PCR-positive	D0	FP	0.3	0.3	24	24.2
p_6	SC2-4 PCR-negative	D0	NA	0.1	0.1	NA	0
p_7	SC2-4 PCR-negative	D0	NA	0.1	0.1	NA	0
p_8	SC2-4 PCR-negative	D0	NA	0.9	0	0.5	NA
p_9	PCR-positive	D0	FP	0.1	0	15.2	21.4
p_10	SC2-4 PCR-negative	D0	NA	0.2	0.1	NA	0.4
p_11	SC2-4 PCR-negative	D0	NA	0.2	0.2	NA	0.3
p_12	PCR-positive	D0	FP	0.2	0.3	NA	NA
p_13	SC2-4 PCR-negative	D0	NA	0.2	0.2	NA	0.3
p_14	SC2-4 PCR-negative	D0	NA	0.2	0.2	NA	NA
p_15	SC1 PCR-negative	D0	NA	0.2	0.2	NA	NA
p_16	SC2-4 PCR-negative	D0	NA	0.2	0.4	NA	0.4
p_17	PCR-positive	D0	FP	0.9	24.4	NA	NA
p_18	PCR-positive	D0	FP	0.3	5.9	NA	6.4
p_19	SC2-4 PCR-negative	D0	NA	0.3	NA	0.3	0.23
p_20	SC2-4 PCR-negative	D0	NA	0.2	NA	0.3	0.39
p_21	SC2-4 PCR-negative	D0	NA	0.3	NA	0.3	0.3
p_22	SC2-4 PCR-negative	D0	NA	0.3	0.2	NA	0.2
p_23	SC1 PCR-negative	D0	NA	0.2	0.3	NA	0.41
p_24	PCR-positive	D0	PP	0.24	0.36	10.49	16.74
p_25	SC2-4 PCR-negative	D0	NA	0.21	NA	NA	NA
p_26	SC2-4 PCR-negative	D0	NA	NA	0.35	NA	0.7
p_27	SC2-4 PCR-negative	D0	NA	0.27	0.22	NA	NA
p_28	SC2-4 PCR-negative	D0	NA	0.31	0.25	NA	NA
p_29	PCR-positive	D0	FP	1.03	26.4	NA	NA
p_30	PCR-positive	D0	FP	0.28	26.38	16.58	NA
p_31	PCR-positive	D0	FP	0.43	17.42	NA	NA
p_32	PCR-positive	D0	FP	0.37	0.33	17.35	11.64
p_44	PCR-positive	D0	PP	0.17	0.2	1.11	NA
p_33	SC2-4 PCR-negative	D0	NA	0.14	0.2	NA	0.22
p_34	PCR-positive	D0	FP	0.31	2.48	16.97	8.67
p_35	SC2-4 PCR-negative	D0	NA	0.18	0.19	NA	0.18
p_36	PCR-positive	D0	FP	0.28	6.81	24.84	14.65
p_37	PCR-positive	D0	FP	0.27	12.16	NA	NA
p_38	SC2-4 PCR-negative	D0	NA	0.2	0.24	0.27	0.3
p_39	PCR-positive	D0	FP	0.18	25.91	23.42	24.4
p_40	PCR-positive	D0	PP	0.16	2.57	NA	18.25
p_41	PCR-positive	D0	FP	0.2	0.35	9.83	3.23
p_42	PCR-positive	D0	FP	0.24	0.56	23.3	NA
p_43	PCR-positive	D0	FP	0.24	1.84	22.99	6.66
p_45	PCR-positive	D0	PP	0.21	0.25	23.2	13.93
p_46	PCR-positive	D0	FP	25.36	23.37	18.54	NA
p_47	PCR-positive	D0	FP	0.23	1.16	21.69	23.7
p_48	PCR-positive	D0	FP	21.93	23.14	21.64	24.1
p_49	PCR-positive	D0	FP	0.2	21.69	20.58	24.1
p_50	SC2-4 PCR-negative	D0	NA	0.18	0.18	NA	0.1

## Sheet: Demographics
ID	Group	StudyDay	InfectionTimepoint	Sex	Age (years)	BMI	Ethnicity	Comorbidities
p_3	SC2-4 PCR-negative	D0	NA	M	36	23.9395	White Western European	None
p_4	SC2-4 PCR-negative	D0	NA	F	58	27.3923	Hispanic South American	None
p_5	PCR-positive	D0	FP	F	28	22.6562	Indian Sub-continent Afghanistan	None
p_6	SC2-4 PCR-negative	D0	NA	M	62	23.4082	White British	Asthma
p_7	SC2-4 PCR-negative	D0	NA	F	41	24.5851	White British	Asthma
p_8	SC2-4 PCR-negative	D0	NA	M	23	23.7245	White British	None
p_9	PCR-positive	D0	FP	M	56	27.9461	White British	Hypothyroidism
p_10	SC2-4 PCR-negative	D0	NA	M	47	23.4776	White British	None
p_11	SC2-4 PCR-negative	D0	NA	F	43	22.2965	White British	None
p_12	PCR-positive	D0	FP	M	14	18.9864	White British	None
p_13	SC2-4 PCR-negative	D0	NA	F	19	20.4783	White European	None
p_14	SC2-4 PCR-negative	D0	NA	M	46	28.3675	White British	None
p_15	SC1 PCR-negative	D0	NA	M	51	25.1429	White	Diabetic
p_16	SC2-4 PCR-negative	D0	NA	F	28	20.9042	Hispanic Other	Vasovagal syncope
p_17	PCR-positive	D0	FP	M	56	26.1962	White British	None
p_18	PCR-positive	D0	FP	M	70	30.2469	White British	None
p_19	SC2-4 PCR-negative	D0	NA	F	51	28.4775	White British	None
p_20	SC2-4 PCR-negative	D0	NA	F	46	22.4986	White British	Asthma
p_21	SC2-4 PCR-negative	D0	NA	F	32	22.8104	White Irish	High blood pressure
p_22	SC2-4 PCR-negative	D0	NA	F	12	18.0488	White British	None
p_23	SC1 PCR-negative	D0	NA	F	19	23.7877	White British	None
p_24	PCR-positive	D0	PP	M	47	25.8806	White Other	None
p_25	SC2-4 PCR-negative	D0	NA	F	24	25.9545	White British	None
p_26	SC2-4 PCR-negative	D0	NA	F	57	22.2291	White British	None
p_27	SC2-4 PCR-negative	D0	NA	F	15	21.2169	White British	None
p_28	SC2-4 PCR-negative	D0	NA	F	49	35.9963	White British	None
p_29	PCR-positive	D0	FP	M	22	35.4571	White British	None
p_30	PCR-positive	D0	FP	M	45	NA	Mixed White & Middle Eastern	None
p_31	PCR-positive	D0	FP	M	11	NA	White Western European	None
p_32	PCR-positive	D0	FP	M	23	23.939	White British	None
p_44	PCR-positive	D0	PP	F	50	NA	White British	None
p_33	SC2-4 PCR-negative	D0	NA	F	56	23.5294	White British	None
p_34	PCR-positive	D0	FP	M	35	NA	White North American (Canada or USA)	None
p_35	SC2-4 PCR-negative	D0	NA	M	37	25.464	White British	None
p_36	PCR-positive	D0	FP	M	40	26.2346	White British	None
p_37	PCR-positive	D0	FP	M	23	25.6612	White British	None
p_38	SC2-4 PCR-negative	D0	NA	F	25	21.1073	Mixed White & Asian	None
p_39	PCR-positive	D0	FP	M	34	28.2084	White British	None
p_40	PCR-positive	D0	PP	F	41	25.937	White British	None
p_41	PCR-positive	D0	FP	F	43	27.3982	White Irish	None
p_42	PCR-positive	D0	FP	M	7	NA	White British	None
p_43	PCR-positive	D0	FP	F	39	42.3106	White British	None
p_45	PCR-positive	D0	PP	M	15	21.6296	White British	None
p_46	PCR-positive	D0	FP	M	63	26.097	NA	Chronic cardiac disease
p_47	PCR-positive	D0	FP	F	60	27.3033	White British	None
p_48	PCR-positive	D0	FP	M	44	25.7117	NA	None
p_49	PCR-positive	D0	FP	F	27	24.1702	White Western European	None
p_50	SC2-4 PCR-negative	D0	NA	F	53	22.1576	White British	None
p_1	Unexposed control	NA	NA	M	59	38.4	White	None
p_2	Unexposed control	NA	NA	M	15	NA	White British	None
p_51	Unexposed control	NA	NA	M	37		White Western European	None
p_52	Unexposed control	NA	NA	F	79	NA	White British	None
p_53	Unexposed control	NA	NA	M	41	22	White Russian	None
p_54	Unexposed control	NA	NA	F	40	20.5	White	None
p_55	Unexposed control	NA	NA	F	30	NA	White Western European	None
p_57	Unexposed control	NA	NA	M	47	24	White British	None
p_58	Unexposed control	NA	NA	F	25	26.37	NA	None
p_59	Unexposed control	NA	NA	F	21	21.78	NA	None
p_60	Unexposed control	NA	NA	M	29	25.71	NA	None
p_61	Unexposed control	NA	NA	M	23	20.81	NA	None
p_62	Unexposed control	NA	NA	F	24	22.51	NA	None
p_63	Unexposed control	NA	NA	M	22	21.5	NA	None

## Sheet: 96Gene_Sig
ID	StudyDay	SampleID	Group	InfectionTimepoint	AGRN	AIM2	ANO7L1	APOBEC3A	APOL6	ATF3	BATF2	BISPR	C2_1	C3AR1	CALHM6	CD274	CD300H	CDKN1C	CEACAM1	CMKLR1	CMPK2	DDX58	DDX60	DDX60L	DHX58	DZIP1L	EIF2AK2	EPSTI1	FAM225A	FAM225B	FBXO6	FCGR1A	FCGR1CP	GBP1	GBP4	HELZ2	HERC5	HERC6	HES4	HLA.DRB1_5	IFI27_1	IFI35	IFI44	IFI44L	IFI6	IFIH1	IFIT1	IFIT2	IFIT3
p_53	NA	p_53_D8	Unexposed controls	NA	8.0197	6.46981	5.49064	9.76755	10.3354	5.21539	5.55875	7.13914	5.55875	6.59606	6.51852	6.53438	6.84408	8.0197	7.66405	9.01292	6.7662	8.21084	7.54598	8.45492	8.3838	5.65428	9.06995	7.42564	6.15527	5.97727	7.31244	6.48624	5.743	8.40509	9.01015	10.7674	6.92979	7.65695	6.11296	9.02121	5.25901	8.83945	6.99932	6.69782	9.04036	7.94018	7.01058	8.87342	7.84978
p_54	NA	p_54_D8	Unexposed controls	NA	7.96325	6.16187	5.05266	10.6364	10.3112	5.00528	5.80269	7.30358	6.04596	7.01568	7.18475	6.36744	6.94404	7.05503	8.06715	7.08385	6.66634	8.87733	7.62964	9.39455	8.58622	6.04596	9.40777	7.27063	6.45965	6.36744	6.97519	7.68678	7.0647	8.73762	8.70431	11.1937	7.26227	8.03822	6.70422	11.6525	5.29947	9.11707	7.65532	7.27063	9.8607	7.64894	7.85676	9.84829	9.19325
p_55	NA	p_55_D8	Unexposed controls	NA	8.31396	6.30599	5.84806	10.2464	10.6501	5.91477	6.91104	7.46545	5.93626	6.27327	6.90055	6.96231	7.16809	7.94656	7.85813	7.61292	7.87414	9.12742	8.38631	9.62699	8.35629	4.9887	9.52118	8.3826	6.28973	6.11538	7.65064	8.40843	7.45126	9.30079	9.39966	10.9172	8.19173	7.79786	6.30599	7.65064	5.84806	9.14726	8.52769	8.15731	10.6829	8.37887	9.1625	9.90841	10.0273
p_1	NA	p_1_D0	Unexposed controls	NA	7.58044	6.42928	5.03538	10.2914	10.5104	5.62391	6.05812	7.59985	6.01867	6.92118	7.03083	7.2358	6.56952	7.80316	7.83076	7.63162	6.99194	8.89912	7.717	10.0494	8.58027	5.41654	9.40302	7.65654	5.95721	5.9985	7.28473	7.93106	7.26048	9.05893	9.19856	10.8785	7.1937	8.02001	6.3377	4.98857	5.53935	9.01642	7.87385	7.04988	9.50559	8.4263	7.94627	9.83119	9.23196
p_2	NA	p_2_D0	Unexposed controls	NA	7.5537	6.33783	5.1383	11.0419	10.5118	5.1383	6.22101	7.48129	6.35636	7.00546	7.60758	6.60791	6.28068	6.87243	8.24362	8.18424	7.15844	9.1513	8.04093	9.58663	8.50038	5.1383	9.37322	7.72361	5.70549	5.67496	7.50584	8.34196	7.47302	9.29833	9.15645	11.2447	7.34272	8.04651	5.87466	7.31517	5.5099	8.94054	7.48952	6.95853	9.60558	7.9898	8.15876	10.2755	9.37101
p_51	NA	p_51_D28	Unexposed controls	NA	7.54887	7.04997	5.09358	9.64764	10.3044	5.0407	5.61872	7.23972	6.41967	7.4245	6.64787	6.52212	6.63276	7.31654	7.47556	7.9421	5.82847	8.72657	7.72776	9.49608	8.2258	5.80055	9.46501	7.24955	6.40183	6.18839	6.79058	7.21985	6.45468	8.71604	8.67316	9.92072	7.44172	8.12321	5.40535	5.0407	5.51675	8.76791	8.0635	7.19969	9.05904	8.35814	7.7692	9.42468	8.48759
p_52	NA	p_52_D28	Unexposed controls	NA	7.95029	6.3197	6.90141	10.3995	9.97163	5.80743	6.76951	6.64081	6.34082	7.58649	6.90141	6.69048	7.21381	9.03498	7.73396	8.13234	6.4611	8.70371	7.23606	9.55521	8.59681	5.40417	9.14991	7.44127	5.35984	5.21552	7.62901	8.2014	7.08477	8.70371	8.62219	11.2767	7.08477	7.66213	6.67412	7.79492	5.86861	9.39032	6.5717	5.67549	9.18722	7.89572	7.44127	9.75184	9.17298
p_57	NA	p_57_D8	Unexposed controls	NA	8.35716	5.34704	5.60412	9.68427	9.38573	5.31056	5.6607	6.56308	6.04055	7.1308	6.84146	5.41671	6.93037	8.04899	7.11199	7.01399	6.75876	8.19367	7.10249	7.91527	8.38073	5.48248	9.45207	6.93037	5.93335	5.63273	7.65598	7.0038	6.1397	8.38073	7.96298	10.5471	7.06384	7.52764	6.24974	8.70714	5.86455	9.2998	7.61003	6.93037	10.1205	6.9728	8.02422	9.38378	9.29775
p_3	D0	p_3_D0	SC2-4 PCR-negative	NA	8.7326	5.7233	5.97102	9.47571	9.62543	5.33345	6.0202	7.31257	5.15175	6.53523	6.32143	6.04412	6.4676	7.8962	7.24454	8.63794	6.58386	8.30495	7.26431	8.53662	7.70057	5.56141	9.39791	6.98291	6.50183	6.50183	7.152	7.14134	5.78263	8.73612	8.59595	10.6198	7.35002	7.5956	6.1357	7.87716	5.94572	9.16725	6.90915	6.63085	9.21088	7.60336	7.84485	8.92985	9.16986
p_3	D14	p_3_D14	SC2-4 PCR-negative	NA	7.89537	6.83059	5.04373	9.98022	10.0349	5.98643	6.37478	7.48602	5.52071	6.97659	6.96927	5.86034	6.44067	7.55079	7.21141	8.2195	6.72114	8.64699	7.79221	8.73286	7.68104	6.00137	9.46577	7.66315	6.05949	5.98643	7.27193	7.22984	6.14217	8.90964	8.85767	9.91865	7.22984	7.50123	5.87678	7.59396	5.90906	8.8887	7.62204	6.8143	9.01004	8.09183	7.55079	9.47729	8.97434
p_3	D7	p_3_D7	SC2-4 PCR-negative	NA	7.72908	6.31347	5.68493	10.1533	9.99708	5.76873	6.18203	7.47192	5.68493	7.14812	7.54812	6.71417	6.63147	7.8178	7.27946	8.4128	6.85413	8.58117	7.54812	8.76723	8.13116	4.94629	9.22776	7.95259	6.41682	6.29545	7.46407	7.2059	6.2772	8.83238	8.85046	10.2664	7.33223	7.39968	6.03631	8.10122	6.34879	9.13739	7.58475	6.8297	9.81274	7.84217	7.3579	9.45544	8.96831
p_4	D0	p_4_D0	SC2-4 PCR-negative	NA	9.66811	5.85508	5.25535	6.46415	8.17025	6.21669	5.34894	4.35301	5.85508	6.21669	5.59169	5.25535	4.35301	8.00245	6.26118	6.26118	5.15317	6.8559	6.99146	6.7678	6.26118	5.96889	9.74213	5.59169	6.67377	6.67377	6.82714	6.26118	6.02229	5.85508	7.31368	7.62663	6.57292	7.97679	5.73024	7.01708	6.02229	5.79418	6.79778	6.8559	7.35427	6.96537	7.59318	7.37414	8.15889
p_4	D14	p_4_D14	SC2-4 PCR-negative	NA	8.37199	6.31848	6.20523	9.33421	9.52001	5.79298	5.62007	6.71248	5.97365	6.34003	6.82235	6.02872	5.94523	7.65399	7.19196	7.65399	6.71248	8.42201	7.31429	8.54447	7.67068	6.1814	9.23148	7.16853	5.62007	5.54357	7.32491	7.85718	6.99273	8.05427	8.24432	10.498	7.44649	7.27102	6.15713	10.4141	6.27431	8.91291	6.92423	6.34003	9.20603	7.33545	8.19336	9.03355	8.73452
p_4	D7	p_4_D7	SC2-4 PCR-negative	NA	8.51017	5.30265	6.43246	9.4846	9.12676	5.53972	5.70694	6.45043	5.34565	7.40745	7.36157	5.90907	5.85449	8.14551	6.82367	7.88624	6.48567	8.34642	7.24503	8.7557	7.64785	5.67525	9.18027	7.03835	5.38711	5.38711	7.16165	8.21907	7.02658	7.58547	7.97392	10.618	7.10693	7.46062	5.73785	10.4485	6.68012	8.67966	7.00276	6.55357	9.426	7.58547	7.62478	8.6722	8.49334
p_5	D0	p_5_D0	PCR-positive	FP	10.8038	8.18506	7.34221	12.3171	12.4842	8.36223	9.83471	9.08381	8.60009	8.92183	9.74512	8.91792	8.4296	10.4089	9.48274	8.89031	12.2242	11.5939	10.272	12.1443	11.3782	7.64702	12.4309	11.085	8.46214	8.37937	9.40128	9.28497	7.95265	11.4028	11.6999	13.8685	12.3059	10.6395	11.4222	10.2064	11.1014	12.4244	12.283	12.5531	15.6619	10.8475	13.262	14.0912	13.7432
p_6	D0	p_6_D0	SC2-4 PCR-negative	NA	8.31643	6.30981	5.45358	10.5381	9.54464	6.28672	6.11294	7.24152	6.04497	7.56573	7.60267	6.39847	7.10605	9.02416	7.3598	7.68674	7.3047	8.51774	7.1754	8.57673	8.29409	4.88497	9.17522	7.34894	6.09962	5.74884	7.64753	7.64311	6.32122	8.52015	8.6155	10.625	7.80228	7.98792	6.72216	7.8981	6.81258	8.81677	7.39185	7.07996	10.0201	7.49379	8.38407	9.47572	8.99679
p_6	D7	p_6_D7	SC2-4 PCR-negative	NA	8.11008	6.43912	6.24915	10.4174	9.64113	5.84996	5.7393	7.04791	6.0824	8.19939	7.29786	6.06452	6.73296	8.74073	7.47162	7.52303	7.45186	8.44816	7.01218	8.60484	8.30192	5.59228	9.21323	7.1904	6.24915	5.97132	7.26798	7.5356	6.5692	8.62547	8.57786	10.9276	7.48465	7.91762	6.35471	7.43181	6.0464	9.00416	7.00311	7.14173	10.0182	7.8287	8.36291	9.57454	9.1597
p_7	D0	p_7_D0	SC2-4 PCR-negative	NA	7.82681	6.8377	4.83129	10.0562	10.0056	5.8279	6.96725	7.26994	6.02076	7.08589	6.44071	7.18572	6.78746	8.74468	7.95609	7.15651	7.64336	8.81439	7.39175	9.2259	8.75761	5.05614	9.32471	7.77675	5.85363	5.85363	7.98391	8.01121	6.96725	9.30063	9.1593	11.1294	7.78311	7.8512	6.8128	6.26579	6.16908	8.98345	7.55691	7.41655	10.1668	8.06948	8.59065	9.82721	9.53441
p_7	D7	p_7_D7	SC2-4 PCR-negative	NA	8.64499	6.00834	5.16548	9.60647	9.25582	4.86709	5.02729	6.64174	5.09866	6.04029	5.39834	6.34904	6.42233	8.30434	6.88335	6.91708	7.3451	7.69305	7.40538	8.69388	8.34779	5.22839	9.61917	7.16129	5.02729	5.02729	7.04446	7.26922	6.46909	8.40766	8.46514	10.5231	7.63395	7.95671	7.07458	6.39833	6.84878	8.48195	7.71222	7.29497	10.049	7.89939	8.41934	9.50337	8.85728
p_8	D0	p_8_D0	SC2-4 PCR-negative	NA	8.28329	6.03542	5.7155	9.7551	10.3593	5.36796	5.93729	6.27302	6.08188	5.96251	6.50882	6.69562	5.98727	6.87319	7.01928	7.69615	6.96024	8.86096	7.8396	9.29592	8.11653	4.72332	9.61452	7.79336	6.23283	6.35	7.01928	7.15165	6.03542	8.8023	8.81224	10.2744	7.73163	7.90316	5.77465	11.443	5.93729	8.78893	7.77308	7.33882	9.88318	8.14307	7.84608	9.57615	8.83193
p_8	D14	p_8_D14	SC2-4 PCR-negative	NA	7.89926	6.34005	5.93876	10.4372	10.3413	5.50058	6.12079	6.57836	6.4105	7.59682	6.42417	6.36867	6.32551	7.56697	7.67164	8.23088	6.72805	8.84302	8.17278	9.48808	8.36835	4.53727	9.10537	7.82566	5.72713	5.77234	7.75866	7.85062	6.92148	8.98016	9.18187	10.915	6.98652	7.81555	5.79436	11.5161	5.35357	8.80022	7.65472	7.11655	9.06128	8.30487	7.61444	9.33959	8.87249
p_8	D28	p_8_D28	SC2-4 PCR-negative	NA	8.15667	5.85451	6.24659	10.3698	9.74973	5.78753	6.0925	5.97889	5.78753	7.06441	6.58829	6.4699	6.80931	7.34075	7.5078	7.72661	7.06441	8.35158	7.44743	8.8567	8.32212	5.13697	9.11878	7.60308	6.78763	6.48357	7.41275	7.59073	6.58829	8.68809	8.95826	10.7499	6.79851	7.53384	5.74084	11.6113	6.24659	8.93171	7.28808	7.03722	9.60149	7.55306	8.34793	9.42072	8.77215
p_9	D0	p_9_D0	PCR-positive	FP	10.5357	9.04384	8.18475	12.82	12.5599	8.49565	10.6349	9.10962	9.2404	9.50606	9.86659	9.0525	8.85381	11.8996	10.2835	9.00868	12.1916	12.1431	11.0544	12.4665	11.9961	7.33876	11.8809	11.9447	8.5639	8.50515	10.3491	10.1305	9.03731	12.3154	11.9944	13.8245	12.5535	11.3349	10.1924	12.9095	11.8251	12.9082	12.3531	12.8788	15.0619	11.3304	13.7265	14.2134	14.4766
p_9	D14	p_9_D14	PCR-positive	FP+14	7.6804	6.13414	5.16395	10.6475	10.0999	5.26162	6.44957	7.37997	6.42486	7.27524	7.3545	6.08697	8.35653	8.83751	8.19458	7.25472	7.51243	8.97051	7.64416	9.62928	8.53344	5.46125	9.6306	8.62366	5.40763	5.32228	7.876	8.4462	7.26843	9.37938	8.99733	10.8923	7.93283	8.25747	6.85071	11.8653	8.18383	9.44228	8.49918	8.37555	10.6025	8.02415	8.84207	9.68616	9.76509
p_9	D28	p_9_D28	PCR-positive	Conv	7.92657	6.92651	5.26842	10.5968	10.55	5.84301	5.94955	7.54296	6.42409	7.33916	7.58404	6.88293	8.44927	9.35595	7.76156	7.16906	7.84644	9.28332	7.68397	9.94961	8.62515	5.81088	9.97203	8.60099	5.76113	5.67361	7.76156	8.36042	7.18702	9.15047	9.10748	10.8052	7.7969	7.88707	6.71874	11.4018	6.57924	9.13984	8.85983	9.07756	10.3065	8.41438	8.98388	10.1391	9.78209
p_10	D0	p_10_D0	SC2-4 PCR-negative	NA	8.4108	6.63756	6.60765	8.72995	9.4035	5.46318	6.30454	6.35994	5.42638	6.60765	6.46443	6.12328	7.27927	8.54861	7.91242	7.55927	6.51384	8.36323	7.91242	8.74351	7.71943	5.22252	9.49651	7.56696	6.46443	6.30454	6.70964	7.02302	6.07945	8.59426	8.38505	9.48647	6.8688	7.60476	5.80821	11.8325	6.14467	8.60545	6.63756	6.52993	9.31319	8.16052	7.90639	9.49049	8.62757
p_10	D28	p_10_D28	SC2-4 PCR-negative	NA	8.71447	6.58662	5.62576	9.38926	9.63131	5.62576	6.7441	6.52264	6.85155	6.66759	7.07428	6.90233	6.28489	8.42531	7.94013	6.79886	6.86868	8.41383	7.18737	8.70978	7.85763	6.23192	9.50459	7.50286	6.11931	6.11931	7.10341	7.38964	6.36065	8.41383	8.89452	10.6488	7.11775	7.57708	6.40891	11.8078	5.89591	9.13709	7.25373	6.40891	9.44103	7.32947	8.1136	9.23812	9.09461
p_10	D7	p_10_D7	SC2-4 PCR-negative	NA	8.67272	6.54582	7.30783	9.09559	9.07469	5.71638	6.29727	7.1012	6.02343	6.73851	7.02991	5.92893	6.8087	8.40883	7.08723	6.19433	6.46055	8.27464	7.19533	7.94627	7.84269	6.27226	9.37161	7.15575	5.19467	5.19467	7.19533	7.15575	6.58656	8.60144	7.9991	9.87891	7.01522	7.96157	6.16733	11.8849	5.92893	8.83481	6.79148	6.62613	9.58359	7.83441	7.68565	8.85129	8.85129
p_11	D0	p_11_D0	SC2-4 PCR-negative	NA	8.58575	5.75231	6.01104	9.07592	8.72337	4.97189	5.42652	6.32345	6.08703	6.49777	6.67667	6.41338	6.12346	8.75162	6.74681	6.76943	6.19348	7.80435	7.12441	8.2154	7.45013	5.84442	9.73769	7.28884	5.88812	5.1455	7.03443	6.72382	6.52478	7.99644	8.06119	10.6153	7.10687	7.47759	6.95808	9.98602	7.50453	8.89529	7.14174	6.89797	9.51862	7.39357	8.00587	8.9104	8.38385
p_11	D28	p_11_D28	SC2-4 PCR-negative	NA	8.24519	6.56879	5.68706	10.6072	9.74503	5.1719	5.55722	7.1439	5.8047	7.49995	6.80217	5.99261	7.25727	8.20964	7.81653	6.46321	6.78051	8.49191	8.01282	8.71657	7.78462	5.89158	9.37328	7.76295	5.8047	5.89158	7.48677	7.22579	6.51701	8.62668	8.83522	10.3636	7.28043	8.10173	7.1439	9.41887	5.8704	8.79851	7.82178	7.61345	9.71863	7.84259	8.0624	9.79243	9.3463
p_11	D7	p_11_D7	SC1 PCR-negative	NA	9.08918	6.4269	6.35682	10.9667	9.70058	5.36901	7.6425	7.77977	6.95153	7.49064	7.09969	6.23135	7.02755	8.82407	8.19372	7.04228	9.18095	9.6324	7.98282	9.04282	9.28264	5.46842	10.1149	9.4988	6.15007	5.83639	8.16066	7.62317	6.78591	9.08215	8.84916	12.4962	9.86736	8.596	8.28859	10.4931	7.84793	10.3786	8.69161	8.75936	12.6675	8.69161	10.6235	10.9686	11.6311
p_12	D0	p_12_D0	PCR-positive	FP	11.385	7.98819	7.58513	12.2855	12.739	7.23199	9.55359	9.54059	6.24605	7.80704	8.57485	8.93179	6.50387	7.30467	9.92502	7.42356	11.8591	11.9734	10.4709	12.0988	11.5522	7.66986	12.2852	11.2357	7.0534	6.96616	9.68776	8.77551	7.62105	11.6484	11.0947	14.3282	12.1529	10.5757	11.1093	11.6332	6.88512	12.0632	12.2568	12.2902	14.2295	11.3694	13.4627	14.2499	13.6903
p_12	D7	p_12_D7	PCR-positive	FP+7	9.56394	5.77706	5.98439	9.58562	9.86455	6.23333	7.53569	7.53569	6.83143	6.78655	5.98439	6.23333	5.95672	7.99841	7.53569	6.93091	8.94949	8.3426	8.33749	8.45538	9.31151	6.03804	10.083	9.60698	5.83976	5.60519	8.01132	6.18711	5.21656	9.18652	8.25316	12.1555	8.8704	8.68183	7.5267	11.4571	11.0494	9.9065	9.02764	9.78994	11.6815	7.97883	10.3057	10.3226	11.2763
p_13	D0	p_13_D0	SC2-4 PCR-negative	NA	7.93027	6.92379	5.04213	10.5856	10.0536	5.90295	6.3173	7.4506	6.2164	8.09576	7.12802	6.83748	6.85956	8.56263	8.28096	8.32865	7.23271	9.22257	8.18919	10.025	8.40107	5.25	9.62666	7.5482	6.10733	6.06891	7.60111	7.93027	6.95484	9.31808	9.07445	11.1108	7.65839	7.778	6.08826	12.0591	5.35815	8.88298	7.76069	7.39167	9.72038	8.34033	8.20205	9.73665	9.67965
p_13	D28	p_13_D28	SC2-4 PCR-negative	NA	9.25935	5.84736	5.55181	9.53038	8.75734	6.67854	4.81355	6.08747	5.37219	7.4832	6.87727	5.8799	5.21654	8.4021	7.4003	6.50835	7.34593	8.39145	6.86175	8.66762	7.53266	6.33713	10.1091	6.24274	6.7648	6.7648	6.81411	6.4675	6.31414	7.42148	7.99405	10.4965	7.72352	7.8613	5.94263	10.8075	7.23052	8.79818	8.51425	7.64482	10.4201	7.8613	8.87653	9.44043	8.59993
p_13	D7	p_13_D7	SC2-4 PCR-negative	NA	8.05063	7.38532	5.90504	10.8371	9.57549	5.28286	6.62662	7.30774	6.45871	7.85927	7.13857	6.37505	6.04449	8.70064	8.0819	7.87722	7.28991	8.86819	7.4826	10.1085	8.64249	5.8293	9.48503	7.43479	5.85504	5.85504	7.82884	7.75306	6.32228	8.8652	8.72062	11.7443	7.21625	7.49042	6.17063	12.3878	5.72081	9.39887	7.94685	7.43479	9.74911	7.91246	7.83498	9.50435	9.13444
p_14	D0	p_14_D0	SC2-4 PCR-negative	NA	9.62982	6.06213	5.73414	8.65131	9.58559	5.36342	6.98867	6.62925	5.97653	5.93154	6.7089	5.88495	5.83662	7.80271	6.90146	7.25738	8.39919	8.7285	7.80271	8.91613	8.10297	6.06213	10.1961	7.8951	5.78641	5.78641	6.80849	7.07079	5.43368	8.49807	8.88837	10.0181	8.61111	8.24123	7.43776	10.1313	9.01183	9.12078	8.94874	9.02209	11.7001	8.10297	10.2428	10.5191	10.5671
p_14	D7	p_14_D7	SC1 PCR-negative	NA	8.50476	7.49731	5.47408	10.7313	10.7244	5.92203	7.70348	8.26043	6.65498	7.51734	8.26043	6.60844	7.68592	8.35768	7.66366	8.22144	8.63591	9.25446	8.67414	9.28237	9.65135	5.07451	9.94028	9.33101	6.69113	6.57975	8.37691	8.01234	6.90569	9.83314	9.99899	11.5184	9.3282	8.8396	7.62731	12.0729	7.7633	10.126	9.55829	10.0322	11.9489	8.52459	10.4191	10.6264	11.3706
p_15	D0	p_15_D0	SC1 PCR-negative	NA	8.89764	6.86889	6.69052	9.81973	10.3948	6.10704	7.95056	7.61584	6.64212	7.67636	7.32166	6.4006	6.97957	8.50069	7.81733	8.26168	8.73707	9.48778	8.10358	9.38319	8.62526	5.62827	10.3165	8.71425	7.12646	7.06406	7.63427	8.90774	7.7626	9.46746	9.41537	12.1238	9.24477	8.0034	6.8478	11.7313	8.23383	10.1618	8.69397	9.1136	12.2634	8.49735	10.5027	10.8115	11.245
p_15	D7	p_15_D7	SC2-4 PCR-negative	NA	9.04187	5.93597	5.8809	8.82711	9.64795	5.59875	7.3008	7.27041	7.3008	8.21624	6.71275	5.63341	7.01284	9.37771	7.3008	8.50713	8.15689	8.94328	7.71532	8.6469	8.95281	5.69997	9.55505	7.90461	6.0643	6.08854	7.73023	8.27831	7.13062	8.97794	8.8847	11.4995	8.58282	7.78124	6.65053	12.6233	7.38826	9.9166	7.84425	7.6144	11.1861	7.76685	9.28768	9.80177	10.115
p_16	D0	p_16_D0	SC2-4 PCR-negative	NA	8.28997	6.45518	5.67658	9.04295	10.2183	5.78678	5.70505	7.34572	5.52355	7.21267	7.52079	6.64863	8.23645	8.3832	7.42797	8.14742	7.32869	8.58214	7.3709	8.82789	8.30738	5.55572	9.47081	7.29399	5.95938	5.8129	7.28518	7.23115	6.07005	8.39952	8.69216	10.4294	7.32009	7.95637	6.75552	10.5782	5.78678	9.06356	8.11317	7.63584	10.3902	7.84142	8.60693	9.85894	9.42775
p_16	D28	p_16_D28	SC2-4 PCR-negative	NA	8.28111	7.01646	5.13907	9.13892	10.9935	6.10171	7.55717	7.86864	6.21712	7.16935	6.95295	7.26629	7.14688	8.25527	7.93533	7.86864	8.53407	9.52528	8.04808	9.88119	8.29132	6.14907	9.95516	7.98024	6.19482	6.19482	7.98654	8.87989	7.49648	10.1371	9.56363	11.5806	8.50368	8.12433	6.5317	11.0426	6.5664	9.79609	8.3413	8.48603	10.6449	8.72676	9.68454	10.6831	10.5399
p_16	D7	p_16_D7	SC2-4 PCR-negative	NA	8.39218	6.82212	5.30678	8.62449	10.2515	5.64097	5.52992	6.63417	5.74289	6.19328	6.76606	6.55659	7.86376	8.43182	6.69567	7.88473	7.19633	8.44245	7.18787	9.12828	8.01874	5.40764	9.57825	7.44331	6.29357	6.29357	7.08227	6.98781	5.71817	7.99485	8.56417	9.72308	7.17081	8.23397	6.79997	10.4175	5.83721	8.45299	7.94085	7.84783	9.93453	7.88992	8.57387	9.54253	8.99282
p_17	D0	p_17_D0	PCR-positive	FP	10.0811	8.12813	6.99569	12.1511	11.5287	6.98571	9.11634	9.10042	8.32921	9.18267	8.59929	7.56214	8.50558	10.2421	9.21895	9.55064	11.1914	11.0243	10.281	11.3348	11.0249	6.47089	11.5232	11.1517	7.19917	7.10109	9.49953	9.40083	8.0208	10.6415	10.3737	13.0942	11.2758	10.3972	8.63133	12.5728	12.7527	11.8075	11.9212	12.7078	13.8551	10.4385	13.0293	13.0162	13.7698
p_17	D7	p_17_D7	PCR-positive	FP+7	8.96635	7.37223	6.52585	11.0195	11.1951	6.89628	8.92414	8.42788	8.77061	8.77632	9.32014	7.2836	7.38731	8.98125	8.2641	8.87181	9.9118	9.76942	9.17654	9.88302	10.1175	5.66445	10.4324	10.5552	7.47929	7.45565	9.19085	9.65025	8.38367	10.496	10.2312	12.0668	9.49058	9.36625	7.34673	12.648	12.9697	10.9949	10.809	11.6571	13.0422	9.40112	11.1758	10.9515	12.2487
p_18	D0	p_18_D0	PCR-positive	FP	9.28672	7.51673	5.68911	11.2021	11.0101	5.99623	8.18149	7.88438	6.50268	7.75491	7.21189	7.44642	6.74626	8.94162	7.89026	8.46737	9.56127	10.3605	8.79605	10.7593	9.79961	5.19571	11.0532	9.06865	7.20241	7.13424	8.63059	8.68226	7.79938	10.065	9.58858	12.7192	10.2879	8.72886	6.87188	10.4505	6.42204	10.6701	10.0041	9.85614	12.5625	9.4604	11.6995	12.1443	12.1105
p_18	D14	p_18_D14	PCR-positive	FP+14	8.76617	6.99015	5.68679	10.5928	9.69442	5.6528	6.92476	7.46366	6.46998	7.44524	6.73895	6.18184	6.72358	8.47228	7.49981	7.81126	7.52633	9.18319	7.55237	9.80808	8.01184	5.24705	9.62288	8.61856	6.84205	6.81336	7.86756	8.70585	7.7071	8.93659	8.56861	11.6265	7.63589	7.66002	6.52455	10.105	8.31954	9.22138	8.32457	7.90837	10.4916	8.0488	8.92672	10.3706	10.0038
p_18	D28	p_18_D28	PCR-positive	Conv	8.33699	6.24201	5.44286	10.7601	9.88241	6.21389	7.38137	7.7339	7.31848	8.57233	7.02679	5.8006	7.47079	10.059	7.84038	8.45511	7.68997	8.77454	7.15509	9.17813	8.74156	5.49373	9.52523	8.17687	6.62742	6.62742	8.50372	8.78614	7.4238	9.35356	9.12617	11.3139	8.1082	7.71941	7.08862	11.2592	6.82313	9.86065	7.64466	7.82242	10.6853	8.27901	9.13707	10.2817	10.2325
p_19	D0	p_19_D0	SC2-4 PCR-negative	NA	8.64462	6.51415	5.21838	9.19472	9.54729	5.65139	5.77712	6.49682	4.94782	6.2279	4.88374	6.49682	5.54801	7.36503	6.91528	6.51415	7.14153	8.7414	7.54991	9.55754	8.24818	5.97117	9.69762	7.015	5.74684	5.74684	6.66107	6.87599	5.65139	8.42905	8.34146	10.2537	7.54163	8.093	6.3103	10.3453	6.44348	8.06447	7.95677	7.58256	9.66385	7.56633	8.54912	9.2078	8.911
p_19	D14	p_19_D14	SC2-4 PCR-negative	NA	8.43483	5.70189	5.8545	9.49424	9.425	6.09072	5.76514	6.7602	5.02039	6.44755	5.18341	6.29124	6.37163	7.48235	6.69998	6.24918	6.5541	8.76658	7.13332	8.97481	8.31137	5.93806	9.26037	6.84595	6.44755	6.44755	6.90032	7.30356	5.73391	7.96547	8.09796	10.1125	7.14458	7.73312	6.69998	10.7013	6.0166	8.77379	7.47348	6.63703	9.82763	7.73312	8.32126	8.92064	8.7952
p_19	D28	p_19_D28	SC2-4 PCR-negative	NA	8.52038	6.55934	5.58254	9.47648	9.38931	5.69612	6.40968	7.21517	5.84932	6.74493	5.55243	6.55934	6.18687	8.47318	8.10029	7.0454	6.75728	8.62372	7.48918	9.83739	8.38177	5.64063	9.21067	6.86383	6.29426	6.12979	7.59512	8.09069	7.07515	8.57297	8.26294	11.3141	7.36678	7.83862	6.94145	11.6077	5.87317	9.1951	7.59512	7.22403	9.5811	7.70008	8.10506	9.29443	9.28816
p_20	D0	p_20_D0	SC2-4 PCR-negative	NA	8.42514	6.92347	5.62022	9.94025	10.1244	5.87413	7.25447	7.83513	6.36797	7.02621	6.50408	6.89113	6.19888	8.08677	8.48349	7.39105	7.19418	8.90227	7.27955	9.68639	8.88885	5.26235	9.32725	7.36789	6.38377	6.38377	7.87935	8.63916	7.41385	9.34896	8.86984	11.5334	7.43629	7.66863	7.44369	11.9712	5.77857	9.28894	7.52268	7.00625	10.4544	8.17802	8.05342	9.57353	9.7968
p_20	D14	p_20_D14	SC2-4 PCR-negative	NA	8.47097	6.95921	5.52766	10.4261	10.0966	5.59901	6.34827	7.72959	5.79134	7.31346	6.71225	7.02476	6.18227	8.53639	8.67671	7.74415	6.6404	9.09233	7.62854	10.0281	8.74566	5.55191	9.30298	7.50274	4.88635	4.68893	7.62854	9.07903	7.99996	9.13516	8.67671	11.7696	7.89089	7.87776	7.21196	11.9336	6.19691	9.4459	7.7198	6.97588	9.9311	8.14943	8.16392	9.58402	9.59072
p_20	D28	p_20_D28	SC2-4 PCR-negative	NA	8.64362	5.89836	6.22357	9.75916	8.94632	5.13476	5.79363	7.51265	5.41396	6.41875	5.59727	5.82949	6.11429	7.5639	6.34879	6.56932	6.64853	7.99525	7.28693	8.95781	8.53014	6.27505	9.22512	7.41548	5.55398	5.31043	7.11831	6.41875	5.63909	8.33819	7.99525	10.9831	7.43765	7.28693	6.37251	10.5341	6.39582	8.70402	7.34681	7.48099	9.90272	7.34681	7.98778	8.97298	8.6341
p_21	D0	p_21_D0	SC2-4 PCR-negative	NA	9.03769	5.7858	5.48818	9.21646	9.04141	6.28341	5.15624	6.2572	5.38782	7.1582	7.13022	4.76852	5.7858	7.97778	6.28341	6.84989	7.47912	7.47912	7.02772	8.78989	7.63593	6.23047	9.31211	6.88394	5.43907	4.66662	6.94966	6.6261	6.60572	8.28544	8.41764	9.63175	7.17198	7.78617	7.11603	7.23895	6.79721	8.3104	7.07256	6.05785	9.91573	6.83255	8.25362	9.42766	9.14897
p_21	D14	p_21_D14	SC2-4 PCR-negative	NA	8.68042	6.35957	6.07352	10.263	9.527	6.45902	6.50616	6.92912	5.59	7.41637	6.92912	6.27079	5.76325	8.05204	7.02821	7.8757	7.50266	8.76181	7.48735	9.05311	8.0046	5.5264	9.56375	7.76605	5.81609	5.78994	6.75959	7.37535	6.63865	8.33366	8.38803	10.8189	7.45624	7.86392	6.82252	5.86684	7.01754	8.86265	7.49502	7.89318	10.2507	7.661	8.07774	9.76652	9.14331
p_21	D28	p_21_D28	SC2-4 PCR-negative	NA	8.59235	6.63429	5.45625	9.67824	9.75146	5.52328	6.06972	6.99131	6.11151	7.0859	6.70271	6.38939	6.11151	7.64229	7.06542	7.52782	7.41147	8.54182	7.18408	9.14026	8.2177	6.21063	9.43717	7.55	5.98194	5.81259	7.7225	7.0757	5.95906	7.85881	8.29824	10.8048	7.21225	7.75464	7.02355	5.18563	6.17185	9.12809	7.36213	7.72899	10.2281	7.80461	7.93925	9.63933	9.35601
p_22	D0	p_22_D0	SC2-4 PCR-negative	NA	8.09578	7.24894	5.695	10.9493	10.3549	5.37675	6.8998	7.69301	6.2634	7.41765	7.19922	6.43391	6.86817	8.38806	7.89302	7.87738	7.61331	9.38057	8.05468	9.41158	8.19156	5.66925	9.34131	7.85093	5.8164	5.74496	7.85093	7.93392	6.85746	9.4595	9.58001	10.9642	7.82941	7.87738	5.64296	11.6355	6.06825	9.25945	7.80756	7.45336	10.1212	8.35085	9.05278	10.2995	10.0557
p_22	D28	p_22_D28	SC2-4 PCR-negative	NA	8.17232	6.81198	6.02909	11.4476	10.0134	5.62569	7.25572	7.75299	6.06707	7.69588	7.07845	6.60125	6.93667	8.31162	7.63638	7.86599	7.64848	8.99594	7.60568	9.07841	8.21351	5.29373	9.66482	7.25572	6.41188	6.33739	7.9993	8.20128	7.26363	9.07841	8.75526	11.2874	7.70169	7.74175	6.33739	11.7164	6.38257	9.55872	7.8763	7.3102	10.4266	8.07282	9.25033	10.5846	10.4318
p_22	D7	p_22_D7	SC2-4 PCR-negative	NA	8.15816	7.29455	5.49624	10.9219	9.94452	5.4636	6.24991	7.84343	6.85022	8.06238	6.46502	6.79095	6.56825	8.49524	8.22602	7.84919	7.54278	9.52785	8.09663	9.75883	8.36893	5.11898	9.60451	7.91104	5.9271	5.9271	8.06732	8.33656	6.80301	9.46943	9.49893	11.6026	7.96505	7.85492	6.52495	11.8876	6.43405	9.28056	7.61226	7.37687	10.3974	8.535	9.56146	10.7049	10.5049
p_23	D0	p_23_D0	SC1 PCR-negative	NA	9.11264	6.37084	5.64459	10.2092	10.4277	5.60655	7.20427	7.5028	6.18653	6.88634	5.34919	6.8256	7.29615	7.9807	8.11222	8.26131	8.82945	9.38599	8.39637	9.8852	9.44195	5.48478	10.1706	9.00528	6.62576	6.434	7.82056	7.75759	6.67847	9.31147	9.26145	12.1842	9.77862	8.68927	6.88634	9.14366	8.9917	10.2223	8.95719	9.33047	12.3091	8.74699	10.6218	11.0469	11.3504
p_23	D28	p_23_D28	SC1 PCR-negative	NA	8.37938	6.77222	5.61529	10.9304	10.9506	5.76836	7.26393	7.79745	6.30465	7.17422	6.61289	6.83904	8.04129	7.12182	8.16989	7.89382	9.58727	9.89947	9.02808	10.3136	9.33918	5.09097	10.5152	9.58151	5.85205	5.85205	7.93062	8.30668	7.16389	9.52264	9.03652	11.7682	9.75521	8.6711	6.75847	9.24032	8.60447	10.0831	10.3008	10.3066	12.2909	8.98219	11.1037	11.8016	11.4844
p_23	D7	p_23_D7	SC1 PCR-negative	NA	8.90597	6.89372	6.21512	10.0549	10.3211	5.8074	7.54263	7.56511	6.63924	6.8757	5.76689	6.09267	7.41226	7.56511	7.99517	8.02782	8.80148	9.36067	8.09097	9.42933	9.09848	5.54209	9.98407	9.06355	6.24407	6.21512	7.87466	7.87466	6.8757	9.3446	8.80148	12.1951	9.65198	8.69897	6.59561	9.08306	9.43237	9.97992	8.84328	9.15118	12.0416	8.14404	10.757	11.1728	11.4342
p_24	D0	p_24_D0	PCR-positive	PP	8.35716	6.33147	6.44081	9.84475	9.05808	5.21286	6.52241	6.70756	6.44081	6.23721	5.87494	5.84245	8.06898	7.65573	6.93134	7.30557	6.79164	7.75841	7.09835	7.79106	8.368	6.10929	9.12024	6.5806	5.62797	5.62797	7.53547	7.40415	6.72478	7.56414	7.89232	10.7976	6.67245	7.08516	5.90663	11.2861	6.39812	8.97552	6.7418	6.18749	10.2967	7.07185	7.50622	9.09439	8.91035
p_24	D14	p_24_D14	PCR-positive	FP+7	8.81003	6.42811	5.98603	9.33927	9.0415	5.40663	5.92649	7.17292	5.76445	6.79422	7.1481	5.57865	6.38554	6.72831	6.8417	7.50102	6.54844	7.83098	7.51075	8.39446	7.79167	5.83173	9.47407	7.61367	6.15008	5.9566	7.38931	7.38931	6.20057	8.32471	7.93563	9.59278	7.16057	7.85406	6.2962	11.2921	8.91954	8.76216	8.17416	7.1481	9.46911	8.01963	7.87677	9.1601	9.22331
p_24	D28	p_24_D28	PCR-positive	Conv	8.78926	6.37517	5.03115	9.73469	9.15671	5.26632	5.58752	7.07062	6.10827	7.26986	6.68895	5.73885	6.18645	7.50492	6.83858	7.63655	6.1609	8.24264	7.01609	8.27752	7.96425	5.9366	9.26482	6.74063	5.41482	5.36742	7.16125	7.35989	6.02522	8.73596	8.08741	10.5455	7.28143	7.69808	5.90567	12.1116	6.05349	8.93825	6.79046	5.7027	9.66845	7.34894	8.2129	9.42873	9.2706
p_24	D7	p_24_D7	PCR-positive	FP	7.60316	6.00648	5.18706	9.94032	10.5463	4.99576	6.6917	7.08847	5.4579	7.05763	6.13405	6.17399	7.85568	6.79565	7.76375	8.31842	6.8924	8.68132	7.89663	9.11386	8.30112	5.3868	9.09142	7.26062	6.07179	6.05038	7.38143	7.23334	6.3229	8.90092	9.41229	11.0443	7.27852	7.4774	5.22996	11.5832	5.55717	8.92651	7.46964	6.91559	9.29717	7.96424	7.52306	9.6006	8.91519
p_25	D0	p_25_D0	SC2-4 PCR-negative	NA	8.7268	6.31276	5.5493	10.1107	9.60082	6.01925	7.00384	7.37752	5.58056	6.9823	6.96042	6.49366	6.49366	7.80692	6.18372	7.67317	8.86427	8.91859	7.85476	8.61001	8.78952	5.99718	9.97304	8.0159	6.73356	6.63974	7.47282	7.00384	6.58315	8.62384	8.41684	11.2133	9.02925	8.23483	7.34428	11.8827	6.94935	9.70855	8.75222	8.1271	11.8319	8.26607	10.3077	10.9746	10.609
p_25	D7	p_25_D7	SC1 PCR-negative	NA	9.09063	6.98356	6.2161	10.7151	10.8772	5.94582	7.94168	8.23473	7.28605	7.38822	8.31066	6.81452	7.21627	7.02055	7.02964	8.68604	9.95198	9.10773	9.17216	9.72981	10.0668	5.16675	10.8069	9.86793	8.09137	8.04319	8.36863	7.89799	7.13447	9.88538	9.18631	11.5714	8.95306	9.77198	8.04763	12.2043	11.8048	10.7331	11.5064	12.0264	12.8906	9.22406	10.9724	11.0856	11.3155
p_26	D0	p_26_D0	SC2-4 PCR-negative	NA	9.15441	5.04243	5.99933	7.86358	8.97136	5.65729	5.82063	5.18206	5.93077	5.24561	6.82407	6.27039	5.4172	7.87234	6.82407	6.97953	5.4692	7.82799	6.84222	6.87782	7.13426	6.27039	9.27789	6.64918	5.70015	5.6129	7.11953	6.80568	5.56686	7.08959	7.40073	10.096	6.87782	7.73495	6.99579	5.82063	6.89529	8.21969	6.34985	5.70015	9.50267	5.93077	7.88105	7.69597	8.16377
p_26	D28	p_26_D28	SC2-4 PCR-negative	NA	9.61545	6.28702	6.31739	7.82199	8.07641	6.43251	5.62356	5.81279	4.95171	5.89782	6.61334	5.97762	4.26404	8.17645	6.95524	7.08211	5.33677	7.81164	7.24562	7.88256	8.05903	6.12403	9.29841	6.77329	6.66094	6.66094	6.97408	7.32081	5.72172	7.61131	7.23009	9.53936	6.31739	7.96886	6.61334	6.22417	7.32081	7.84246	6.72943	6.77329	9.27982	7.34981	8.06775	8.1273	8.1273
p_26	D7	p_26_D7	SC2-4 PCR-negative	NA	9.36653	6.25056	6.39903	8.97883	9.377	4.94871	5.97263	6.74553	5.61918	6.45418	6.53296	5.85122	6.48094	7.80478	6.87114	7.5436	6.72345	7.5436	7.32885	7.58049	7.32885	6.08376	9.17571	7.32885	6.25056	6.53296	7.3995	7.46681	6.08376	7.90499	7.99865	10.1921	6.45418	7.14341	6.37061	6.67822	5.66913	8.75608	6.89102	6.39903	9.97266	7.02285	7.86575	8.56149	8.44007
p_27	D0	p_27_D0	SC2-4 PCR-negative	NA	8.03796	6.81502	5.13205	10.3105	11.114	5.27187	5.83606	7.27239	6.2855	7.1516	7.45549	7.11163	8.73288	7.8909	7.46816	8.31098	8.12425	9.93399	8.95735	10.1816	8.17133	5.27187	10.0847	8.86267	5.77269	5.706	7.80384	8.14012	6.95763	9.68022	9.64736	10.7528	8.82151	8.29336	6.04505	5.72863	6.00944	9.16898	9.05666	8.99049	10.8292	8.79674	9.78589	10.7103	10.4941
p_27	D7	p_27_D7	SC2-4 PCR-negative	NA	8.22095	7.08526	5.27919	10.4294	10.103	4.95068	5.9397	7.2434	6.14339	6.70319	6.80403	7.17029	8.67385	8.3936	6.54848	8.09314	7.55564	8.74804	7.87715	9.33897	8.21735	4.95068	10.2492	8.2317	5.9397	5.55758	7.93975	7.83069	6.72395	8.99069	8.5984	10.6587	7.99132	8.10098	6.85185	5.88344	5.72016	9.34062	8.79223	8.28084	11.1038	8.24944	9.38456	10.54	9.9598
p_28	D0	p_28_D0	SC2-4 PCR-negative	NA	8.23046	6.4129	5.59732	9.67679	10.5373	5.84128	6.46027	7.13562	5.9814	6.83827	6.75295	6.59333	8.95321	8.67154	7.2811	7.11633	7.74844	9.161	7.89061	9.23817	8.16676	5.16953	10.0844	7.98341	6.18618	6.02496	7.28972	7.77925	6.99477	9.01127	8.97725	10.5463	8.07554	8.27428	5.79098	11.2783	6.55038	9.2601	8.67481	8.36624	10.8333	8.32517	9.2159	10.1196	9.65379
p_28	D7	p_28_D7	SC2-4 PCR-negative	NA	8.71725	6.3483	5.69888	9.27867	10.0903	6.04918	6.96851	6.71857	5.26321	6.6663	6.07682	7.26439	8.44953	8.65264	6.6663	7.34342	7.37599	8.84224	7.37599	9.10936	7.76772	5.41145	9.98235	7.66631	6.83343	6.76896	6.3483	8.10748	6.57455	8.98198	8.40313	10.6501	7.42867	8.16427	4.7209	11.1216	7.63085	9.47068	7.77585	6.83343	10.4708	7.34342	9.36181	9.80561	9.64674
p_29	D0	p_29_D0	PCR-positive	FP	9.26988	6.49348	6.62036	9.33657	9.71632	5.62883	7.80944	6.80197	7.28397	7.19016	5.62883	6.2306	6.2306	7.86085	6.94359	7.86085	8.37343	8.69506	8.28602	8.89031	9.37585	5.46477	10.366	9.04902	5.94424	5.94424	7.96786	7.66644	6.05897	9.02225	8.79863	11.6399	8.73409	8.95308	7.12399	10.9019	12.3979	10.3301	9.10111	10.072	11.9081	8.19295	10.142	10.462	11.0159
p_29	D7	p_29_D7	PCR-positive	FP+7	8.4342	6.527	6.12463	8.9708	9.26551	5.43385	6.02024	6.69117	6.22146	5.86678	5.31231	6.25225	5.0204	7.40447	7.02426	7.33614	6.62317	8.55871	7.35007	9.16339	7.94278	6.62317	9.59966	6.95269	6.12463	5.94576	7.37753	8.21699	7.09237	7.60341	6.81796	10.4174	7.40447	8.09056	7.27901	10.8277	7.92435	8.92529	7.61497	6.756	9.56151	7.12524	8.40795	9.23972	8.68974
p_30	D0	p_30_D0	PCR-positive	FP	9.30863	7.28228	6.09566	11.5354	11.2247	6.23897	7.89143	8.59042	7.08167	8.75639	8.37581	7.40003	7.91789	8.5951	7.95852	8.34831	11.0046	10.2565	9.94817	10.7729	10.5452	5.47188	11.7787	10.6062	7.16662	7.09508	8.53543	8.13314	6.96959	10.0842	9.43407	12.2973	10.2558	10.3673	8.42663	8.59744	12.3128	10.9111	12.2741	12.7348	13.0481	10.104	12.3466	12.8553	12.7722
p_30	D14	p_30_D14	PCR-positive	FP+14	8.69278	6.28988	5.65116	9.98823	9.60563	5.71317	5.09376	7.30438	5.60804	7.28539	7.68788	6.34092	6.41406	8.49622	6.72138	6.6532	7.29175	8.40882	7.31065	8.41172	8.26848	5.22308	9.3317	7.98606	5.49311	5.49311	7.23348	6.98883	5.71317	8.02075	8.41172	10.3013	7.40743	8.17923	6.88281	7.9465	6.61268	8.80299	7.66365	7.52522	9.90219	7.90582	8.08771	9.39169	9.10317
p_30	D7	p_30_D7	PCR-positive	FP+7	8.66612	6.02183	6.04407	11.0294	9.69234	5.24099	7.65177	7.48205	6.24813	7.90023	7.64479	6.6962	7.25302	8.33576	7.55833	7.12802	9.89613	9.15109	8.55187	9.10628	9.39411	6.02183	10.5286	9.5152	6.44191	6.42539	8.25128	7.49764	5.87988	9.3	8.3825	11.6331	9.2889	9.12637	8.0553	7.8466	12.863	10.2701	10.3984	10.7412	12.8224	8.5294	11.356	11.4355	12.1959
p_31	D0	p_31_D0	PCR-positive	FP	9.1212	6.35924	5.8847	9.96686	10.1628	5.85431	7.50117	7.5197	6.13052	7.00376	7.35391	6.60876	7.58274	6.83515	7.22403	7.45375	9.48248	8.71597	8.14988	8.75931	8.88557	5.72498	10.2259	8.79003	4.78217	4.78217	7.94637	7.31192	5.75856	8.53733	8.21367	11.1938	8.55533	8.68769	6.77413	11.0443	11.1315	9.72817	9.71223	9.91732	12.0298	8.23618	10.1091	10.3117	10.5022
p_31	D7	p_31_D7	PCR-positive	FP+7	8.95693	5.42792	6.39942	9.71468	9.72406	5.72758	6.3338	7.158	5.55673	6.94771	8.34096	6.31689	8.1311	7.35732	6.88138	6.62085	8.29551	8.36116	7.17648	8.34503	8.6541	5.90148	9.38109	7.70693	6.0128	5.99128	7.68782	7.19473	5.80502	7.81067	8.45434	10.9145	7.3893	7.86269	7.71325	11.3249	8.16828	9.55226	8.14981	7.75056	11.3016	7.78093	8.4201	9.13856	9.33084
p_32	D0	p_32_D0	PCR-positive	FP	10.9099	8.12558	7.81976	11.6526	13.349	7.69409	9.6266	9.15436	7.21007	8.84622	9.39136	8.81144	7.98974	8.37755	9.49512	9.61944	12.1218	12.3579	11.1632	12.9018	11.8711	7.01241	12.8999	11.0988	8.20821	8.10107	9.75495	9.48255	8.62945	12.2733	11.6185	14.6318	12.8595	11.0538	8.97074	10.7612	7.16318	12.4549	12.6209	12.5181	14.3827	11.8105	13.6531	14.6601	13.6065
p_32	D14	p_32_D14	PCR-positive	FP+14	8.62455	5.80934	6.315	9.12618	9.88418	4.94446	6.19659	6.9212	6.14248	7.36618	6.57932	5.96558	7.66797	7.7106	6.94196	8.60215	7.57868	8.7316	8.06497	9.40083	8.68365	5.17015	9.38406	8.29005	5.63133	5.63133	7.85327	7.31959	6.26552	8.67754	8.57612	10.9104	7.74616	7.93764	5.92282	10.1518	7.88549	9.32477	8.22448	7.89608	10.2352	8.26581	8.53617	9.78124	9.313
p_32	D28	p_32_D28	PCR-positive	Conv	8.99575	6.74035	7.79062	7.96082	8.90157	6.38196	6.43547	6.32626	7.04229	6.2682	5.68086	6.71913	6.86131	7.20269	6.97266	7.95188	6.56079	7.91554	8.13681	8.864	7.52673	8.03044	9.472	7.18744	7.72907	7.55068	6.84186	7.333	6.46146	8.08051	7.98733	9.93045	7.71855	7.95188	6.43547	9.2999	6.14399	8.04732	7.49003	7.18744	8.67083	7.62021	7.63148	8.56356	7.94288
p_32	D7	p_32_D7	PCR-positive	FP+7	9.21008	6.32227	6.49409	9.21807	10.6076	5.28346	6.57257	7.86248	6.70583	7.77285	7.42324	6.75129	7.43707	8.49986	6.86919	8.93514	9.67502	9.08463	9.00606	9.69947	9.84837	5.73842	10.4283	9.43747	6.24376	6.24376	8.2498	7.18961	6.29141	9.196	9.05817	11.5435	9.09768	9.50756	7.21398	10.5637	11.9199	10.3285	10.6932	11.4092	12.5229	8.99448	10.2333	10.498	10.8291
p_44	D0	p_44_D0	PCR-positive	PP	8.52419	7.25524	6.1866	8.95465	10.2817	5.62438	6.82833	6.78225	5.50753	6.98542	6.91618	7.16296	5.89123	7.42354	7.44325	6.58101	6.25697	8.81871	7.62663	9.49016	8.07379	5.17927	9.80791	7.28835	6.25697	6.25697	6.99887	8.71772	7.87122	9.01154	8.96824	10.2319	7.60931	8.02251	4.60497	7.12675	5.00189	8.65605	7.32071	6.56285	9.66925	8.09877	8.28429	9.4103	9.21616
p_44	D14	p_44_D14	PCR-positive	FP+7	8.23038	7.00401	6.45488	9.96339	10.6897	4.99454	7.47091	7.43492	6.88021	8.24701	5.8571	6.96394	6.2328	7.73014	8.22199	7.47799	8.49333	9.52681	8.61994	9.51315	9.0234	5.87979	10.0164	9.19369	6.19788	6.12522	7.87651	8.98184	7.99459	9.64269	9.61578	11.5657	9.2086	8.57787	6.36409	7.22313	10.4365	9.9821	9.17429	9.01373	11.6161	8.53791	10.474	10.638	11.6233
p_44	D7	p_44_D7	PCR-positive	FP	9.89515	8.20092	6.63847	11.0879	12.2118	7.4997	8.89016	8.84626	7.68352	8.81117	8.36564	8.88052	7.17404	9.47132	9.00331	8.2048	11.3792	11.1869	10.614	11.4594	11.0166	6.28151	11.9532	10.973	8.05833	7.9284	9.24594	9.19436	8.01042	11.2425	10.6413	12.8344	10.9922	10.817	8.78557	7.44815	11.935	11.5408	12.1088	12.5975	13.8575	10.5682	12.747	13.0572	13.3134
p_33	D0	p_33_D0	SC2-4 PCR-negative	NA	8.10354	6.20274	5.9347	9.8171	10.2052	6.11925	6.70503	7.26484	6.24262	7.14687	7.04045	6.07547	6.20274	8.34889	7.59955	8.02261	6.58794	9.0601	7.64361	9.44395	8.66876	5.49566	9.44602	7.59208	5.9347	5.9347	7.43365	7.82665	6.61815	8.88532	9.27294	11.0542	7.75488	7.80743	6.61815	6.82596	5.38535	9.41049	7.39974	6.81303	10.1042	8.34446	8.39245	9.90532	9.32326
p_33	D7	p_33_D7	SC2-4 PCR-negative	NA	8.43583	6.15947	5.80529	9.15813	9.68381	4.77233	6.49636	6.60403	4.77233	7.19963	6.88456	6.29576	4.92001	7.39952	7.32911	7.29782	6.78205	8.12324	7.21088	9.11422	7.66721	6.35909	9.46125	6.45852	6.68777	6.68777	6.88456	7.42867	6.71991	8.69246	8.81095	10.2	7.40931	7.69939	6.00774	6.49636	5.80528	8.54138	7.35971	6.56906	9.65551	7.77681	7.79924	9.59077	8.93059
p_34	D0	p_34_D0	PCR-positive	FP	9.80256	7.20563	7.02657	10.4062	10.7701	6.61342	8.29756	8.23754	8.39235	8.26786	5.6511	7.29723	8.24771	10.1914	7.90572	9.29323	10.1158	10.1967	10.0153	10.569	10.868	6.04591	11.0625	10.6246	8.04661	7.96251	8.91051	7.83987	6.9531	9.98824	9.76059	12.7145	10.3776	10.7033	7.89279	11.3428	13.3964	11.5894	11.253	11.7178	13.5702	9.67093	11.7319	11.8723	12.4444
p_34	D14	p_34_D14	PCR-positive	FP+14	8.11548	6.76571	6.23203	10.0882	10.568	5.44535	5.93655	7.20239	6.42203	7.55168	5.40702	7.12948	7.81234	7.1507	8.35207	7.88965	7.70231	9.32287	8.57476	9.79962	8.36113	5.91083	9.63781	8.89769	6.21148	6.21148	7.12948	7.45304	6.40418	9.2172	9.1483	10.764	8.25332	8.10473	6.21148	10.4469	8.24355	8.91316	9.01129	8.61696	10.069	8.38797	8.40121	10.0069	9.7104
p_34	D28	p_34_D28	PCR-positive	Conv	8.42991	6.00042	6.6809	10.175	9.76846	6.02546	7.00758	7.31234	6.55248	7.17894	5.26789	6.61817	8.16451	8.21229	7.68886	8.04056	7.68886	8.67673	6.99538	9.08823	8.4741	6.09788	9.08539	8.30333	6.6809	6.63412	7.8387	7.69636	6.66548	9.05664	8.72139	11.3173	7.71125	7.7693	6.253	10.3498	6.58572	9.56924	7.87877	7.30251	10.6347	7.89189	8.60703	9.51956	9.73621
p_34	D7	p_34_D7	PCR-positive	FP+7	8.87854	6.6319	6.10528	10.7967	9.93811	5.3158	7.37775	7.46114	6.61355	7.47123	4.2021	6.88156	7.63266	7.93866	8.49147	8.27916	9.55045	9.48511	9.00828	9.95071	9.37986	5.62458	10.3091	10.0155	6.43645	6.43645	8.2561	8.08992	7.09345	9.33112	8.82083	12.3288	9.56691	9.0657	7.2189	10.2301	12.3636	10.3368	10.372	10.5434	12.4634	8.88606	10.7857	10.8875	11.4975
p_35	D0	p_35_D0	SC2-4 PCR-negative	NA	8.52057	6.1642	6.67929	8.9502	10.1672	5.62852	6.36797	7.04521	5.46449	6.80155	6.00251	6.24624	7.67174	8.43178	7.11505	8.06256	6.66762	8.43517	7.32819	9.47734	8.2163	5.62852	9.50336	7.05413	5.81813	5.81813	7.3786	7.13199	6.64399	8.85231	8.82418	10.8111	7.39967	7.51993	5.92377	10.1508	6.26207	9.07044	7.34278	6.73619	9.67631	8.06256	8.24748	9.52734	9.21528
p_35	D7	p_35_D7	SC2-4 PCR-negative	NA	8.08039	6.52223	6.40145	9.33676	9.97319	5.86608	6.02141	7.03615	5.74249	6.16036	6.35327	6.44799	8.07556	7.52268	7.10452	7.41192	6.87742	8.57607	7.44231	9.3881	8.26949	5.41798	9.07758	7.10452	5.68949	5.86608	7.36509	7.79368	6.83188	8.87649	8.74627	11.0077	7.6774	7.80538	6.28625	10.1471	6.46316	8.9728	7.03615	6.73611	9.91381	7.69009	8.33545	10.1608	9.38421
p_36	D0	p_36_D0	PCR-positive	FP	9.79381	8.09474	6.88258	11.2611	11.8843	6.78962	8.41321	8.6811	8.56331	8.8234	8.94988	6.86967	8.52723	9.95774	8.37762	10.0719	11.1258	10.6429	10.2185	10.9727	10.4628	7.23339	11.6568	10.3911	8.49438	8.35948	8.99164	8.58687	6.80329	10.6288	10.523	12.644	10.9539	10.3889	9.26654	12.3753	12.0327	11.5817	11.8584	12.3705	13.9368	10.6098	12.3208	12.6383	12.6294
p_36	D14	p_36_D14	PCR-positive	FP+14	8.58524	6.29664	6.63618	9.51266	9.59441	5.25359	6.71594	7.05814	6.94211	7.90884	7.50593	6.29664	7.05814	7.93644	6.81565	8.28433	7.74983	8.30563	7.21153	8.14474	7.99536	6.00439	9.12231	8.50286	6.36496	6.36496	7.93644	7.91994	7.19324	9.25287	8.94117	10.7065	7.71834	7.68615	7.00658	12.2053	10.6494	9.46431	7.9144	7.63982	10.7895	8.2004	8.49917	9.32338	9.38262
p_36	D28	p_36_D28	PCR-positive	Conv	8.15681	6.85758	5.9802	9.84599	10.5018	5.91777	7.26559	7.38094	6.24216	8.0909	7.74558	6.78348	7.73265	8.96004	7.83297	8.62775	7.8003	8.91891	8.14387	9.00718	8.58056	5.26047	9.09203	8.17283	6.54422	6.55423	8.08752	8.20745	7.21046	9.6418	9.48803	11.3319	7.98235	7.84903	6.77499	12.3822	7.12685	9.50202	8.10766	7.84102	10.5231	8.50673	8.79004	9.98011	9.7849
p_36	D7	p_36_D7	PCR-positive	FP+7	9.14954	7.93483	6.41498	11.1497	11.1415	6.13025	9.0265	8.32145	8.24826	9.34843	8.374	6.83937	7.17457	7.6799	8.44938	9.21094	10.6665	10.2083	9.65977	10.1291	10.0773	5.58808	11.0437	10.613	7.47793	7.35199	9.20853	9.04551	7.87522	10.8186	9.66153	12.388	10.3438	9.92303	8.17113	12.0587	13.4449	11.3545	10.9468	11.7744	13.7005	10.0614	12.052	12.2978	12.7597
p_37	D0	p_37_D0	PCR-positive	FP	10.4137	7.79138	7.23547	11.6951	11.6008	7.18992	9.03746	8.79733	7.7346	9.15386	7.80648	7.32944	7.50057	10.3939	9.51773	9.50087	11.6873	11.2194	10.6258	11.8127	11.2385	6.36316	11.823	11.2166	8.39398	8.27622	9.48224	8.47166	7.05226	11.0337	10.6914	13.736	11.5202	10.7766	8.86122	7.30118	12.4374	11.7725	11.9568	12.6211	13.5851	10.5323	12.858	13.6184	13.5456
p_37	D7	p_37_D7	PCR-positive	FP+7	7.84145	6.39115	5.61838	10.144	10.4528	5.37519	6.01284	7.4347	5.9119	8.19591	6.40332	6.31576	5.89429	7.86744	8.28525	8.76843	8.12596	9.36451	8.42282	9.99044	8.48557	5.40187	9.37056	8.63394	6.1216	6.15112	8.00642	7.65996	6.15112	9.02023	9.28504	11.1615	8.01031	8.13311	6.40332	7.06524	10.5149	8.96729	8.61875	8.38441	9.9313	8.07859	8.7844	10.382	10.2264
p_38	D0	p_38_D0	SC2-4 PCR-negative	NA	8.30345	6.1948	5.09571	9.47428	9.9069	5.64465	6.02222	7.20673	5.72446	7.0214	6.47061	6.63654	7.81859	7.81292	7.35505	7.90101	6.9607	8.70858	7.91165	8.99973	8.57136	5.49898	9.41586	7.92221	5.72446	5.74998	7.44597	8.07668	7.21539	8.69942	8.80569	10.9321	7.98902	8.26253	6.26491	11.762	5.46763	9.49206	7.43862	7.10781	10.5873	8.14134	8.46	9.67908	9.49735
p_38	D14	p_38_D14	SC2-4 PCR-negative	NA	8.43063	6.46454	5.26518	9.21698	9.852	5.33903	6.27323	7.21661	5.83088	6.67143	7.19028	6.69683	7.70503	7.68012	6.8173	7.11757	7.07015	8.47101	6.90673	8.36979	8.07795	5.65145	9.6075	8.0827	5.70537	5.80675	7.54862	8.09686	7.10821	8.53474	8.09686	9.77648	7.42645	8.05395	6.38805	10.6981	5.78215	8.67016	8.46375	8.37754	10.513	7.99467	8.80831	9.61407	9.54189
p_38	D7	p_38_D7	SC2-4 PCR-negative	NA	8.34476	5.73304	5.22758	9.13054	9.61988	5.62508	6.29209	6.73611	5.30399	6.62121	6.38995	5.8562	8.06598	7.67613	7.06262	7.69494	7.0723	8.54065	7.17463	8.70689	8.34476	5.37558	9.18677	7.53008	5.40977	5.30399	7.39066	7.51603	6.59433	8.22939	8.42934	10.7312	7.45103	8.19024	6.52476	11.3826	5.59656	9.38438	7.58493	7.25318	10.4564	7.79709	8.42185	9.54098	8.9577
p_39	D0	p_39_D0	PCR-positive	FP	10.6696	8.63606	7.12409	12.5414	12.0132	7.56621	10.0555	9.03247	8.70784	9.38081	8.52118	8.29269	9.03247	10.3048	10.23	9.55039	12.1196	11.9958	11.0018	12.0238	11.4795	7.16581	12.0991	11.7113	8.87928	8.75943	9.96762	9.31572	7.56621	11.4993	10.8349	13.6396	12.3079	10.822	9.4283	13.7783	13.4631	12.455	12.4124	13.2359	14.515	11.3881	14.2074	14.5456	14.6402
p_39	D14	p_39_D14	PCR-positive	FP+14	8.46736	6.488	6.79142	10.4066	9.5498	5.68553	5.78926	6.36464	5.95273	7.08938	6.71842	6.19288	8.14005	8.51061	7.57933	7.5239	6.97972	8.92967	7.9328	9.60233	8.2548	5.90809	9.62708	7.69671	6.57377	6.57377	7.83958	7.45144	6.61473	8.10752	8.18972	11.3955	8.06942	7.89515	6.44303	12.794	6.74318	9.18442	8.06458	7.61292	10.7135	7.96948	8.59004	9.91793	9.5584
p_39	D7	p_39_D7	PCR-positive	FP+7	8.62786	6.1402	5.52994	10.5073	9.88355	5.22116	7.07065	6.82003	5.87088	7.31599	6.79697	6.10217	7.54584	7.48284	8.61166	7.94893	7.58634	9.0128	7.54584	9.1469	8.21679	5.72489	9.56177	8.43144	6.41108	6.45637	7.7197	7.43184	6.29916	8.54499	8.87581	11.1291	8.10541	8.11464	6.61078	12.7332	10.5246	9.46059	8.39403	8.33603	10.6527	8.15548	9.05651	10.1453	10.1665
p_40	D0	p_40_D0	PCR-positive	PP	8.2258	6.25379	5.50779	9.83707	9.39759	6.05565	5.59427	7.24918	5.82255	7.74301	6.70608	6.14936	6.82171	8.47601	7.26548	7.69585	6.71808	8.36764	7.65944	8.85606	8.50017	5.64871	9.26707	7.14722	5.1626	4.98708	7.20758	6.98892	6.16733	8.48296	8.8016	10.5017	7.60939	7.95798	5.79913	7.67168	6.13113	9.12355	7.12054	6.55333	9.68601	7.55091	8.09586	9.75638	9.22632
p_40	D7	p_40_D7	PCR-positive	FP	10.413	7.6478	6.76359	11.7092	10.9884	7.72324	9.92501	8.87907	8.49881	9.26381	8.50237	7.37864	8.08878	10.394	9.32137	8.55479	11.22	10.6098	9.67835	10.1493	11.2584	6.07487	11.2361	11.0883	7.56815	7.47654	9.50468	9.09017	7.89065	11.1525	10.2255	12.8758	11.1822	10.6915	8.97701	8.9062	13.558	12.27	11.0085	11.8758	14.2904	9.97709	13.0079	13.1498	13.82
p_41	D0	p_41_D0	PCR-positive	FP	10.5169	9.11657	8.2549	12.2534	12.7439	8.44241	10.1739	9.17288	7.7423	7.99814	10.3429	9.75394	7.79125	10.0566	10.3832	9.33589	12.2084	12.2691	10.69	12.4348	11.6721	8.94931	12.4013	11.6101	8.03919	7.98243	9.55473	9.28144	8.22409	11.6781	11.3924	13.4813	12.2491	11.0657	11.0331	7.40712	10.6616	12.4769	13.2297	13.4488	15.1269	11.7165	13.864	14.5232	14.1482
p_41	D14	p_41_D14	PCR-positive	FP+14	8.39789	6.40107	5.63497	9.83667	10.2398	4.89487	6.82777	7.54786	6.07277	7.42614	7.58424	6.82777	6.7968	7.97471	7.61971	7.97014	8.20571	9.084	8.13819	9.36807	8.40466	5.29206	9.41572	8.68326	6.22333	6.175	7.98379	8.19402	6.9358	8.7459	8.79823	10.776	8.08433	8.04583	6.66558	6.8072	8.15437	9.3152	8.61486	8.10529	10.6501	8.34253	9.00829	9.82789	9.95311
p_41	D7	p_41_D7	PCR-positive	FP+7	9.33167	7.24456	6.51963	10.4071	9.90364	6.12957	8.45422	7.78543	7.79922	8.13418	7.52809	6.12957	6.72433	8.36916	7.62429	8.78312	9.62188	9.28115	8.66043	9.07065	9.75296	5.70662	10.5337	10.0226	6.3767	6.31901	9.07065	7.94272	6.73889	9.28848	8.36916	12.1352	9.31263	9.38276	7.62429	7.79234	12.6094	10.8604	9.6694	10.4015	12.7562	9.17184	11.0015	11.0732	12.1517
p_42	D0	p_42_D0	PCR-positive	FP	10.0542	7.6685	6.90908	11.9608	11.7012	6.50176	8.62082	8.79035	8.33421	9.08403	9.06703	7.7864	7.91724	9.80892	8.70494	8.8569	11.441	10.6968	10.3862	10.7714	10.7721	5.87345	11.1872	10.7937	7.92267	7.86181	9.48243	8.97884	7.51141	10.9614	10.7863	13.0301	10.8345	10.1758	9.29278	13.634	11.1872	11.6144	11.6742	12.4408	13.8769	10.4134	12.6875	12.9486	13.0645
p_42	D14	p_42_D14	PCR-positive	FP+14	8.39764	6.27939	5.46575	9.586	10.5838	5.84504	6.0402	7.32838	5.1791	6.99859	6.9159	6.77021	5.91339	7.35204	7.30432	8.51346	7.83788	8.90394	8.00578	8.99387	8.03032	4.95214	9.66631	8.42008	6.0199	5.91339	7.1863	6.82805	6.13731	8.78517	9.01857	10.7749	7.70987	8.11077	6.93703	12.5717	6.90522	9.15624	8.39764	8.01072	10.1734	8.08289	8.50299	9.89681	8.94059
p_42	D7	p_42_D7	PCR-positive	FP+7	8.68163	6.53703	5.48533	10.3631	10.7401	4.94363	6.90898	8.18856	5.32057	7.65366	7.34899	6.34547	6.1593	7.10535	7.56358	8.7058	9.58609	9.28711	8.99281	9.20262	9.37824	4.94363	10.3237	9.70469	5.89955	5.87727	8.44359	7.57681	6.68063	9.41533	9.3536	11.581	8.62571	8.9454	7.46744	12.6591	10.5893	9.81289	10.2831	10.7995	11.7941	8.7028	10.3754	10.7597	11.0861
p_43	D0	p_43_D0	PCR-positive	FP	10.0543	9.10828	8.63614	12.7697	12.5608	8.78303	10.4945	9.12614	7.51522	8.52197	9.30299	9.75254	7.48215	9.66243	10.0929	7.95299	12.0677	12.2755	10.4384	11.9464	11.7135	9.00781	11.9648	11.3071	8.30682	8.21621	9.96981	9.81991	8.59052	11.9865	11.3803	13.5772	12.6197	10.6081	10.3786	12.0709	10.686	12.7159	12.5625	12.7387	15.1838	11.4243	13.812	14.322	14.1735
p_43	D14	p_43_D14	PCR-positive	FP+14	8.38295	6.66225	5.75996	10.7209	10.3855	5.28329	6.64379	7.52555	5.68599	7.12619	6.52758	6.97327	5.72352	6.76812	7.94504	6.9436	7.9226	9.06331	7.65846	9.4859	8.61486	5.33545	9.77322	8.82261	5.64731	5.38533	7.31122	8.12607	7.32274	9.04616	8.93872	10.8773	8.17115	7.98168	6.26081	11.5004	9.55542	9.00769	8.75241	8.25128	10.1377	7.93012	8.47307	9.86212	9.68956
p_43	D7	p_43_D7	PCR-positive	FP+7	9.17456	7.67622	7.28377	11.1449	11.0183	7.36986	9.62379	8.13385	7.24284	8.30569	9.13958	7.82726	6.95871	8.53859	8.25339	7.50731	10.8835	9.98686	9.05291	9.70678	10.5639	5.78259	10.8622	10.7274	7.22613	7.07556	9.8757	9.73488	8.30963	11.6583	9.881	12.3902	10.4147	10.0878	8.2898	12.129	14.2871	11.9511	10.745	11.475	13.8437	9.82981	12.1683	12.2852	13.1197
p_45	D0	p_45_D0	PCR-positive	PP	8.46355	6.19968	5.65711	9.46223	9.45202	5.12469	5.68742	6.6875	6.19968	6.9573	6.50611	5.52785	7.51122	7.27051	7.05875	7.82904	6.1793	8.39262	7.67542	8.34479	7.94459	5.42097	9.1295	7.52695	6.09457	5.74593	7.21317	6.42289	5.95638	8.34921	8.55808	9.94679	6.83527	7.46296	5.68742	12.8399	6.05009	8.92314	6.83527	5.85544	9.28718	7.77088	7.55023	8.98396	8.327
p_45	D14	p_45_D14	PCR-positive	FP+7	8.62656	5.82559	5.56506	8.94668	9.81751	5.93826	5.66921	6.63726	5.52829	6.83226	7.25278	5.85469	7.15601	6.81819	6.33225	8.09247	6.06668	8.17114	7.30382	8.21422	7.86108	5.66921	9.29363	7.43769	6.0168	5.93826	7.0034	6.06668	5.63546	8.39825	8.46216	9.9805	6.74563	7.60134	5.73409	12.3082	5.96497	8.64634	7.84058	7.17809	9.49236	7.81277	7.71096	8.5572	8.24571
p_45	D7	p_45_D7	PCR-positive	FP	8.76457	6.38119	5.69715	9.50682	10.5563	5.7539	6.83382	7.3586	5.60689	6.75696	7.40096	6.54393	7.96016	7.52097	6.8948	8.79962	8.84609	9.19617	8.63291	9.2316	8.99647	5.63772	10.307	9.02906	6.17647	6.17647	7.39259	6.87073	5.78135	9.17449	9.05038	10.5638	8.47622	8.73194	6.67562	12.5904	9.88	9.61269	9.97081	10.5138	11.5004	8.77741	9.98471	10.5205	10.5498
p_46	D0	p_46_D0	PCR-positive	FP	9.37273	6.55816	5.19907	10.2111	9.43203	6.24054	6.35481	6.14161	6.83186	6.59547	6.61375	6.06231	7.3681	6.95093	7.61178	7.02054	7.52877	8.39854	7.69024	8.85968	8.38293	6.06231	9.61671	8.32962	6.73541	6.73541	7.46069	7.11257	6.19198	8.52248	8.28549	11.1945	7.93878	7.69869	6.80044	7.03406	10.0689	9.42951	8.76253	8.05515	10.9616	7.90997	8.89678	9.48656	9.56927
p_46	D7	p_46_D7	PCR-positive	FP+7	9.15246	5.85979	5.77174	8.90203	9.32626	6.05687	6.6656	6.35145	5.94221	6.64198	5.67714	6.1624	6.8206	7.51765	6.8206	7.47868	7.50478	7.90764	7.06965	8.24506	7.56799	5.85979	9.85362	8.13284	5.62702	6.09298	6.32171	7.36926	6.12814	8.3563	8.21388	10.1595	7.55557	7.92702	6.9976	8.43948	7.12137	9.19692	7.73142	7.39742	10.3252	7.34054	8.49237	9.20089	9.2323
p_47	D0	p_47_D0	PCR-positive	FP	10.126	7.67364	6.84628	11.3326	11.5566	6.78239	8.82394	7.99679	8.26498	7.78751	7.51918	7.44749	7.87492	9.96936	8.75994	9.08383	11.2361	10.7659	10.4363	11.204	10.7001	6.24643	11.5864	10.4343	7.99679	7.89895	8.52211	8.30144	7.43106	10.5399	10.1029	12.9731	11.2437	10.166	8.64061	9.09684	12.5518	11.4138	11.862	12.275	13.406	10.4363	12.4794	13.3029	13.0789
p_47	D7	p_47_D7	PCR-positive	FP+7	9.27746	6.72303	5.55367	10.5689	11.0304	6.05574	7.18509	7.44812	6.52753	7.06165	7.69784	6.60906	6.41833	7.67008	7.5533	8.14322	9.53674	9.59181	9.39754	9.93738	9.43362	6.08514	11.034	9.66833	7.26178	7.15857	7.76934	8.17642	7.17189	10.0381	8.52961	11.4146	9.11944	9.31663	7.52255	9.10918	11.2234	10.1624	11.1897	11.6456	12.5869	9.20864	10.8201	11.4353	11.5008
p_48	D0	p_48_D0	PCR-positive	FP	9.05968	5.59127	6.24082	8.74227	9.67714	5.8123	5.8123	5.8123	6.40188	6.16547	5.50789	5.97113	7.11569	7.14148	7.08942	8.20697	7.59676	7.87421	7.57808	8.33449	8.28941	5.94088	9.56596	8.26051	6.0007	5.97113	7.03538	7.66912	6.65853	8.4969	7.96312	9.73702	7.91936	7.96312	6.58451	7.35463	11.2345	9.03603	8.56936	8.10656	10.4239	7.41913	8.96264	9.40122	9.23907
p_48	D7	p_48_D7	PCR-positive	FP+7	8.71205	5.87523	6.00106	9.82606	10.2024	5.39933	6.9352	7.43168	6.42873	7.22003	5.92703	6.98293	7.79906	8.13888	7.06277	8.54908	8.4601	8.94439	7.83174	9.06167	8.85843	5.13871	10.0817	8.98552	6.44609	6.44609	7.60838	8.39612	7.0291	8.82645	8.49717	11.5671	8.95331	8.05841	6.48016	8.06941	9.04231	10.0405	8.95034	8.99706	11.8703	8.35632	10.1658	10.5474	10.7578
p_49	D0	p_49_D0	PCR-positive	FP	9.494	6.87145	6.51078	10.9984	10.0609	6.78196	8.81827	7.97797	8.39054	8.15275	8.16446	5.87857	8.08043	10.2808	8.10495	8.31382	10.4103	9.50323	8.85841	9.30106	9.65174	5.75269	10.6923	10.2205	7.77888	7.53857	8.5902	8.13501	7.1343	10.1116	9.36322	11.9998	10.5314	9.71467	8.21599	12.4782	12.7474	11.374	10.4621	11.0862	13.405	9.45885	12.286	12.3184	12.9833
p_49	D14	p_49_D14	PCR-positive	FP+14	8.26084	7.07876	5.9969	9.47757	9.76633	5.65006	5.78496	7.05882	5.93002	7.0386	6.62743	5.83515	6.91075	8.2169	7.48117	8.00581	6.74522	8.61226	7.77653	8.82894	8.22135	5.12099	9.03252	8.13426	6.75772	6.71989	7.63646	7.4357	6.25311	8.60887	8.86636	10.5212	7.26408	7.62302	5.83515	12.1196	6.4374	9.19737	7.39668	6.87689	9.73713	8.18076	8.21243	9.45131	9.11132
p_49	D7	p_49_D7	PCR-positive	FP+7	8.71636	7.08548	5.80796	9.69007	9.46548	5.60441	5.92758	6.97036	5.77623	6.03714	6.11373	5.86915	5.92758	7.70324	7.73472	7.77313	6.57235	8.32595	7.58725	8.78167	7.39341	5.83892	9.24089	7.9644	5.95584	5.74369	7.09771	8.05436	7.02269	8.48213	8.57611	10.8618	7.42277	7.69526	6.46174	11.6031	7.6044	9.01679	7.26952	7.15733	9.67802	7.7882	8.64794	9.55385	9.04522
p_50	D0	p_50_D0	SC2-4 PCR-negative	NA	7.44034	7.23026	5.08269	10.2127	10.8253	5.33687	6.20813	7.53794	6.08904	7.35714	7.44705	6.44639	6.53887	7.36426	7.39934	8.88173	7.4268	8.93737	8.04604	9.32241	8.53477	5.36889	9.09033	8.22416	5.69801	5.69801	7.86783	8.53163	7.45374	9.28934	9.14066	10.6734	7.56905	8.0852	6.19175	12.0106	5.59787	9.30229	8.0809	7.35714	10.1629	8.05045	8.04604	9.79781	9.33507
p_50	D7	p_50_D7	SC1 PCR-negative	NA	9.01566	7.05614	6.27216	10.1143	10.2362	7.11992	7.79289	7.20464	7.13234	7.13234	6.76754	7.18095	7.58393	9.32801	7.13234	7.22795	8.77391	9.02229	8.43926	8.7381	8.51647	5.67353	10.0116	9.07425	6.87542	6.71863	8.68894	8.38881	7.48132	9.73534	9.16987	10.9296	8.75014	8.1672	8.08714	9.95555	10.4637	10.0182	9.69237	9.86262	12.2618	8.02236	10.559	10.8397	11.3093
p_5	D14	p_5_D14	PCR-positive	FP+14	7.99567	6.41876	5.00512	10.3787	10.6231	5.68492	6.17153	7.4902	6.08396	7.35913	6.75565	6.79928	7.40184	7.53561	7.52278	8.26502	7.61024	9.21965	8.07229	10.0141	8.37221	5.09095	9.70661	8.51453	6.15447	6.10194	7.63427	7.94382	6.97092	8.9862	9.10872	10.43	8.13665	7.895	6.43282	9.48935	7.89996	8.7817	8.67032	8.47528	9.84887	8.28408	8.75192	9.82698	9.60586
p_5	D28	p_5_D28	PCR-positive	Conv	8.35225	6.46087	5.61465	10.9013	9.8883	6.02781	7.10118	7.51998	5.79147	7.48598	7.60476	7.12798	8.28688	8.88366	7.66063	8.18077	8.0616	9.10038	7.85928	9.36885	8.65611	5.61465	9.85558	8.54215	6.53041	6.41739	7.73767	8.75319	7.61107	9.28873	8.6981	11.1686	8.84948	8.10243	7.35641	10.3439	7.31822	9.94042	8.46083	8.49867	11.7451	8.01957	9.87922	10.5305	10.948
p_5	D7	p_5_D7	PCR-positive	FP+7	8.98331	7.1339	5.98553	11.5222	11.0558	5.67238	7.61123	8.60171	6.75677	8.55967	8.2825	7.42708	7.73698	8.17512	7.93578	8.40849	10.6245	10.1066	9.95059	10.6826	10.2706	5.25221	11.5368	10.3517	6.88778	6.84975	8.38679	8.20521	6.95495	10.1707	9.45895	12.0933	10.1315	10.1928	8.28953	8.91375	12.1694	10.7007	12.0245	12.4081	12.7087	9.81191	12.0741	12.4724	12.6389
p_58	NA	p_58_DX	Unexposed controls	NA	8.71339	6.90363	5.16948	9.89649	9.35338	5.16948	7.23712	6.11462	6.67976	7.02951	7.0635	6.61191	6.17976	8.50252	6.61191	6.43933	7.68032	8.53889	7.57883	9.13739	8.52687	4.44996	9.98032	7.92945	4.72282	4.83062	6.95896	7.82513	6.74445	9.00078	7.77508	11.3538	8.65386	8.1882	5.97393	7.6361	6.41281	9.66413	8.10163	7.72321	11.1232	8.04369	9.61677	10.4764	10.6245
p_59	NA	p_59_DX	Unexposed controls	NA	8.24714	6.61681	5.70298	9.82424	9.71107	5.61332	5.76626	7.38001	6.00932	6.12365	7.6027	5.93925	6.35331	7.53036	7.45416	6.21441	7.20472	8.06274	6.97965	8.80286	8.45015	5.56592	9.16124	7.26788	5.68116	5.56592	7.69208	6.51502	6.00932	8.20143	8.53476	10.649	6.91068	7.69717	7.13863	7.19753	5.51662	9.14278	7.28832	7.1903	9.85744	7.94383	7.81882	8.98386	8.49162
p_60	NA	p_60_DX	Unexposed controls	NA	8.40336	6.15797	5.88724	8.76699	9.43373	5.17638	5.91696	6.50218	5.54425	6.34092	7.37789	5.69284	6.34092	8.02328	7.10924	7.12151	7.20455	8.22867	7.18132	8.59445	7.79115	5.54425	9.3458	7.80635	6.4636	6.4636	7.47639	7.44755	6.59414	8.00366	8.30539	9.98251	7.31534	6.76159	6.68039	5.97445	5.69284	8.6118	7.93627	7.31534	9.94026	7.53238	8.52745	9.47458	9.04114
p_61	NA	p_61_DX	Unexposed controls	NA	8.19699	6.10991	6.08825	9.44086	9.5265	5.90093	5.62068	6.80213	5.01888	7.62423	6.96133	6.69433	7.28117	7.91256	6.81503	6.46648	7.24374	8.30481	7.13539	8.78105	8.35365	5.37829	9.11277	7.36196	6.69433	6.65165	7.19552	7.09385	5.58888	8.25425	8.43429	10.2905	6.63713	7.93026	6.39878	6.10991	7.02914	8.8507	7.74928	7.44665	10.0945	7.59489	8.23542	9.39922	8.78429
p_62	NA	p_62_DX	Unexposed controls	NA	7.55237	6.95817	5.70141	10.3904	10.2895	5.15653	6.04023	7.2075	5.78302	8.18836	7.59547	6.7116	8.04066	7.13896	7.81177	7.36563	7.73684	9.1246	7.99643	9.75225	8.14562	4.98168	9.21679	7.74833	5.90365	5.85973	7.79709	7.74451	6.5959	8.7674	9.16076	11.1534	7.7897	7.90022	6.58725	12.0589	5.41831	9.03237	7.65371	7.46205	9.92023	8.47268	8.37253	10.091	9.58994
p_63	NA	p_63_DX	Unexposed controls	NA	8.81438	6.93449	5.43085	9.18709	9.90315	5.00471	5.83069	6.90892	6.28455	7.43149	7.30076	6.22238	6.22238	6.85633	7.15677	6.8017	7.30076	8.70114	7.44922	9.22852	8.5293	5.80183	9.38328	7.53473	6.28455	6.28455	6.89595	7.47542	6.88287	8.31978	8.59419	10.7152	7.96198	7.70655	7.05582	11.3336	6.24342	8.79726	8.39002	8.063	10.2396	7.93714	8.84468	9.74445	9.25383
[truncated: 51 more columns]
